# Supplementary material for: Systematic characterization of chromodomain proteins reveals an H3K9me1/2 reader regulating aging in C. elegans
Source: Nat Commun. 2023 Mar 6;14:1254. doi: 10.1038/s41467-023-36898-y (PMC9988841; doi:10.1038/s41467-023-36898-y)
Supplement: Supplementary file 4 — Supplementary Data 1 [file 41467_2023_36898_MOESM4_ESM.xlsx]

## Sheet: Supplementary Data 1
Supplementary Data 1. ChIP-seq datasets used in this work
Gene	Antibody	Genetic background	Stage	Resource
CHD-1 GFP(A)	ab290	N2	Adult	This work
CHD-3 GFP(A)	ab290	N2	Adult	This work
CHD-7 GFP(A)	ab290	N2	Adult	This work
LET-418GFP(A)	ab290	N2	Adult	This work
CEC-2 GFP(A)	ab290	N2	Adult	This work
CEC-5 GFP(A)	ab290	N2	Adult	This work
CEC-7 GFP(A)	ab290	N2	Adult	This work
CEC-8 GFP(E)	ab290	N2	Late embryo	This work
CEC-10 GFP(A)	ab290	N2	Adult	This work
UAD-2 GFP(A)	ab290	N2	Adult	This work
SET-31 GFP(A)	ab290	N2	Adult	This work
Note: We failed to obtatin ChIP-seq data of GFP::HERI-1.
CEC-7 SDQ5413(A)	SDQ5413	fem-2(b245)	Young Adult	https://sra-downloadb.be-md.ncbi.nlm.nih.gov/sos1/sra-pub-run-5/SRR1198654/SRR1198654.1
CEC-7 SDQ5421(A)	SDQ5421	fem-2(b245)	Young Adult	https://sra-downloadb.be-md.ncbi.nlm.nih.gov/sos1/sra-pub-run-5/SRR1198656/SRR1198656.1
CHD-3 SDQ3907(A)	SDQ3907	fem-2(b245)	Young Adult	https://sra-downloadb.be-md.ncbi.nlm.nih.gov/sos1/sra-pub-run-5/SRR1198412/SRR1198412.1
DPL-1(E)	SDIX/Novus Biologicals Q3599	N2	Late embryo	https://sra-downloadb.be-md.ncbi.nlm.nih.gov/sos2/sra-pub-run-9/SRR5272577/SRR5272577.1
DVE-1(A)	GFP agarose (ChromoTek, gta-20)	dve-1p::dve-1::gfp; glp-4(bn2)	Day1 of adulthood	https://sra-downloadb.be-md.ncbi.nlm.nih.gov/sos3/sra-pub-run-21/SRR10533867/SRR10533867.1
EFL-1(E)	SDIX/Novus Biologicals Q3590	N2	Late embryo	https://sra-downloadb.be-md.ncbi.nlm.nih.gov/sos2/sra-pub-run-9/SRR5272583/SRR5272583.1
EPC-1(L3)			L3	Rep-1:ChIP:Cele_WS220:modENCODE_3573:SRR190688.fast.fastq.gz
H2AK5ac(A)		fem-2	Young Adult	https://sra-downloadb.be-md.ncbi.nlm.nih.gov/sos1/sra-pub-run-5/SRR1198473/SRR1198473.1
H3K18ac(E)			Early embryo	Rep-1:ChIP:Cele_WS220:modENCODE_5152:084_H3K18ac_Eemb131A_M11.fastq.gz
H3K27ac(E)			Early embryo	Rep-1:ChIP:Cele_WS220:modENCODE_5159:13_WA30634849_H3K27ac_8002_Eemb14A_M4.fastq.gz
H3K27me1(E)			Early embryo	Rep-1:ChIP:Cele_WS220:modENCODE_5160:14_UP07448_H3K27me1_24439_Eemb14A_M5.fastq.gz
H3K27me1(L3)			L3	Rep-1:ChIP:Cele_WS220:modENCODE_5044:12-5_ACAGTG_L008.fastq.gz
H3K27me3(E)	WAKO: 309-95209	N2	embryo	https://sra-downloadb.be-md.ncbi.nlm.nih.gov/sos2/sra-pub-run-13/SRR7164188/SRR7164188.1
H3K27me3(A)	WAKO: 309-95209	N2	YA	https://sra-downloadb.be-md.ncbi.nlm.nih.gov/sos2/sra-pub-run-13/SRR7164198/SRR7164198.1
H3K36ac(L3)			L3	ChIP-seq:Rep-1:ChIP:Cele_WS220:modENCODE_5043:H3K36ac_novusNB211254_FE1_ACAGTG_L004.fastq.gz
H3K36me1(A)		fem-2(b245)	Germline-containing-Young-adult	Rep-1:ChIP:Cele_WS220:modENCODE_6244:9_seq-Ab9048_H3K36me1_fem-2[b245]_AD_2_csr2.fastq.gz
H3K36me2(E)			Early embryo	Rep-1:ChIP:Cele_WS220:modENCODE_5164:18_HK00012_H3K36me2_2C3_Eemb14A_M7.fastq.gz
H3K36me2(L3)			L3	Rep-1:ChIP:Cele_WS220:modENCODE_5041:H3K36me2_Kimura2C3_ME5_CGATGT_L002.fastq.gz
H3K36me3(E)	ab9050	N2	embryo	https://sra-downloadb.be-md.ncbi.nlm.nih.gov/sos2/sra-pub-run-13/SRR7164176/SRR7164176.1
H3K36me3(A)	ab9050	N2	YA	https://sra-downloadb.be-md.ncbi.nlm.nih.gov/sos2/sra-pub-run-13/SRR7164186/SRR7164186.1
H3K4me1(E)	ab8895	N2	embryo	https://sra-downloadb.be-md.ncbi.nlm.nih.gov/sos2/sra-pub-run-13/SRR7164164/SRR7164164.1
H3K4me2(E)			Early embryo	Rep-1:ChIP:Cele_WS220:modENCODE_5157:11_WA30834809_H3K4me2_8002_Eemb13A_M2.fastq.gz
H3K4me2(L3)			L3	Rep-1:ChIP:Cele_WS220:modENCODE_5055:ME5_CGATGT_L003.fastq.gz
H3K4me3(E)	ab8580	N2	embryo	https://sra-downloadb.be-md.ncbi.nlm.nih.gov/sos2/sra-pub-run-13/SRR7164152/SRR7164152.1
H3K4me3(A)	ab8580	N2	YA	https://sra-downloadb.be-md.ncbi.nlm.nih.gov/sos2/sra-pub-run-13/SRR7164162/SRR7164162.1
H3K79me2(E)			Early embryo	Rep-1:ChIP:Cele_WS220:modENCODE_5169:7_ab3594_H3K79me2_346021_Eemb132A_M13.fastq.gz
H3K79me3(A)	Ab2621	fem-2(b245)	Young Adult	https://sra-downloadb.be-md.ncbi.nlm.nih.gov/sos1/sra-pub-run-5/SRR1030715/SRR1030715.1
H3K9acetyl(L3)			L3	Rep-1:ChIP:Cele_WS220:modENCODE_3578:IL2_F_N2_L3_raw_NA_NA_IL015_Rab03283.fastq.gz
H3K9acS10ph(E)			Early embryo	Rep-1:ChIP:Cele_WS220:modENCODE_5149:079_H3K9acS10ph_03894_NoIndex_L001_R1_001_M2.fastq.gz
H3K9acS10ph(L3)			L3	Rep-1:ChIP:Cele_WS220:modENCODE_5988:4_F_N2_L3_raw_NA_NA_AA134_Fxx02819.fastq.gz
H3K9me1(E)			Early embryo	Rep-1:ChIP:Cele_WS220:modENCODE_5171:9_ab8896_H3K9me1_104560_Eemb132A_M7.fastq.gz
H3K9me1(L3)			L3	Rep-1:ChIP:Cele_WS220:modENCODE_5036:090512_AA1_2_CGATGT_L001.fastq.gz
H3K9me2(L1)	Fujifilm Wako MABI0307, #302-32369	N2	L1	https://sra-downloadb.be-md.ncbi.nlm.nih.gov/sos3/sra-pub-run-21/SRR8602973/SRR8602973.1
H3K9me2(A)	WAKO, 302-32369, lot number 11005	N2	YA	https://sra-downloadb.be-md.ncbi.nlm.nih.gov/sos2/sra-pub-run-9/SRR4319281/SRR4319281.1
H3K9me3(E)	Abcam, ab8898	N2	mixed embryo	https://sra-downloadb.be-md.ncbi.nlm.nih.gov/sos1/sra-pub-run-1/SRR8201366/SRR8201366.1
H3K9me3(A)	Abcam, ab8898	N2	YA	https://sra-downloadb.be-md.ncbi.nlm.nih.gov/sos2/sra-pub-run-9/SRR5297105/SRR5297105.1
H3S10ph(A)		fem-2(b245)	Germline-containing-Young-adult	Rep-1:ChIP:Cele_WS220:modENCODE_5244:WA30335199_H3S10ph_csr3.fastq.gz
H4acTetra(L3)			L3	Rep-1:ChIP:Cele_WS220:modENCODE_3572:seq-LPAR109_H4tetraac_109_N2_L3_2.f.fastq.gz
H4K20me1(E)		N2	Mixed embryos	https://sra-downloadb.be-md.ncbi.nlm.nih.gov/sos2/sra-pub-run-11/SRR5758242/SRR5758242.1
H4K8ac(A)		fem-2	Young Adult	https://sra-downloadb.be-md.ncbi.nlm.nih.gov/sos1/sra-pub-run-5/SRR947588/SRR947588.1
HDA-1(A)	GFP agarose (ChromoTek, gta-20)	hda-1p::hda-1::gfp; glp-4(bn2)	Day 1 of adult	https://sra-downloadb.be-md.ncbi.nlm.nih.gov/sos3/sra-pub-run-21/SRR10533859/SRR10533859.1
HDA-1(E)	anti-HDA1: Q2354	N2	Mixed Embryos	https://sra-downloadb.be-md.ncbi.nlm.nih.gov/sos2/sra-pub-run-13/SRR7191148/SRR7191148.1
HPL-2(A)	HPL-2 (Strategic Diagnostics Inc., Q2324)	N2	young adults	https://sra-downloadb.be-md.ncbi.nlm.nih.gov/sos2/sra-pub-run-9/SRR4319285/SRR4319285.1
HPL-2(L3)		N2	L3	Rep-1:ChIP:Cele_WS220:modENCODE_5976:08_E_N2_L3_raw_NA_NA_PK011_Fxx00617.fastq.gz
HTZ-1(E)	HTZ1 BK00001 mouse ascites polyclonal against HTZ-1 specific C-terminal peptide N-PGKPGAPGQGPQ-C (PMID:18787694)			https://sra-downloadb.be-md.ncbi.nlm.nih.gov/sos1/sra-pub-run-2/SRR800682/SRR800682.2
LEM-2(E)	Novus Biologicals 48540002	N2	early embryo	https://sra-downloadb.be-md.ncbi.nlm.nih.gov/sos1/sra-pub-run-1/SRR8176688/SRR8176688.1
LET-418(A)	LET-418 (Strategic Diagnostics Inc., Q3861)			https://sra-downloadb.be-md.ncbi.nlm.nih.gov/sos2/sra-pub-run-9/SRR4319287/SRR4319287.1
LIN-13(A)	LIN-13 (Strategic Diagnostics Inc., Q0838)			https://sra-downloadb.be-md.ncbi.nlm.nih.gov/sos2/sra-pub-run-9/SRR4319289/SRR4319289.1
LIN-35(E)	SDIX/Novus Biologicals Q2003		Late embryo	https://sra-downloadb.be-md.ncbi.nlm.nih.gov/sos2/sra-pub-run-9/SRR5272589/SRR5272589.1
LIN-54(E)	Horvitz lab BH0004 (Harrison et al. 2006)			https://sra-downloadb.be-md.ncbi.nlm.nih.gov/sos2/sra-pub-run-9/SRR5272609/SRR5272609.1
LIN-61(A)	LIN-61 (Strategic Diagnostics Inc., Q3520)			https://sra-downloadb.be-md.ncbi.nlm.nih.gov/sos2/sra-pub-run-9/SRR4319291/SRR4319291.1
LIN-9(E)	Horvitz lab BH0005 (Harrison et al. 2006)			https://sra-downloadb.be-md.ncbi.nlm.nih.gov/sos2/sra-pub-run-9/SRR5272593/SRR5272593.1
LSY-12(L3)			L3	https://www.encodeproject.org/files/ENCFF791ASR/download/ENCFF791ASR.fastq.gz
MEP-1(E)		unc119(ed3); wgIs70(mep-1::TY1 EGFP FLAG C;unc119)		https://sra-downloadb.be-md.ncbi.nlm.nih.gov/sos1/sra-pub-run-1/SRR107554/SRR107554.2
MET-2(A)	MET-2 (Strategic Diagnostics Inc., Q2943)			https://sra-downloadb.be-md.ncbi.nlm.nih.gov/sos2/sra-pub-run-9/SRR4319293/SRR4319293.1
MRG-1(L4)	MRG-1 antibody (Novus bio)	N2	L4	https://sra-downloadb.be-md.ncbi.nlm.nih.gov/sos2/sra-pub-run-13/SRR6760670/SRR6760670.1
NURF-1(L3)			L3	Rep-1:ChIP:Cele_WS220:modENCODE_5985:3_E_N2_L3_raw_NA_NA_AA010_Fxx00357.fastq.gz
RBR-2(L4)			L4	https://www.encodeproject.org/files/ENCFF020ZSR/download/ENCFF020ZSR.fastq.gz
SET-26(L4)	abcam, ab290, lot:GR278073-1	SET-26::GFP	L4	https://sra-downloadb.be-md.ncbi.nlm.nih.gov/sos2/sra-pub-run-11/SRR5766320/SRR5766320.1
SET-9 & SET-26(L4)	abcam, ab290, lot:GR278073-1	SET-9::GFP; SET-26::GFP	L4	https://sra-downloadb.be-md.ncbi.nlm.nih.gov/sos2/sra-pub-run-11/SRR5766322/SRR5766322.1
SIN-3(L3)	anti-SIN3: Q5986	N2	Mixed Embryos	https://sra-downloadb.be-md.ncbi.nlm.nih.gov/sos2/sra-pub-run-13/SRR7191144/SRR7191144.1
