# Supplementary material for: Systematic characterization of chromodomain proteins reveals an H3K9me1/2 reader regulating aging in C. elegans
Source: Nat Commun. 2023 Mar 6;14:1254. doi: 10.1038/s41467-023-36898-y (PMC9988841; doi:10.1038/s41467-023-36898-y)
Supplement: Supplementary file 5 — Supplementary Data 2 [file 41467_2023_36898_MOESM5_ESM.xlsx]

## Sheet: Supplementary Data 2
Supplementary Data 2. Summary of chromodomain protein ChIP-seq peaks called by MACS2
Calling peaks using narrow peak function
ChIP-seq Sample name	Number of total peaks	Number of peaks(size < 500 bp) / Percentage %		Number of peaks(500 bp < size < 1000 bp) / Percentage %		Number of peaks(size > 1000 bp) / Percentage %
CHD-1 GFP(A)	2452	1820	74.2251	415	16.925	217	8.84992
CHD-3 GFP(A)	3752	2841	75.7196	689	18.3635	222	5.91684
CHD-7 GFP(A)	2081	1827	87.7943	199	9.56271	55	2.64296
LET-418GFP(A)	3647	2821	77.3512	626	17.1648	200	5.48396
CEC-2 GFP(A)	611	562	91.9804	43	7.03764	6	0.981997
CEC-5 GFP(A)	2803	2365	84.3739	365	13.0218	73	2.60435
CEC-7 GFP(A)	1027	850	82.7653	130	12.6582	47	4.57644
CEC-8 GFP(E)	5073	4060	80.0315	704	13.8774	309	6.09107
CEC-10 GFP(A)	645	542	84.031	89	13.7984	14	2.17054
UAD-2 GFP(A)	3716	3103	83.5038	527	14.1819	86	2.31432
SET-31 GFP(A)	1189	1089	91.5896	87	7.31707	13	1.09336
CHD-3 SDQ3907(A)	6841	4317	63.1048	1599	23.3738	925	13.5214
LET-418(A)	10002	7202	72.0056	1873	18.7263	927	9.26815
HPL-2(L3)	12314	10870	88.2735	1050	8.52688	394	3.19961
HPL-2(A)	13097	9630	73.5283	2601	19.8595	866	6.6122
CEC-7 SDQ5413(A)	7711	7386	95.7852	302	3.91648	23	0.298275
CEC-7 SDQ5421(A)	16527	12273	74.2603	3019	18.2671	1235	7.47262
MRG-1(L4)	6882	2304	33.4786	2066	30.0203	2512	36.501
Calling peaks using broad peak function
ChIP-seq Sample name	Number of total peaks	Number of peaks(size < 500 bp) / Percentage %		Number of peaks(500 bp < size < 1000 bp) / Percentage %		Number of peaks(size > 1000 bp) / Percentage %
CHD-1 GFP(A)	5339	2109	39.5018	1558	29.1815	1672	31.3167
CHD-3 GFP(A)	5288	2244	42.4357	1377	26.0401	1667	31.5242
CHD-7 GFP(A)	1916	997	52.0355	593	30.9499	326	17.0146
LET-418GFP(A)	5220	2273	43.5441	1427	27.3372	1520	29.1188
CEC-2 GFP(A)	825	636	77.0909	147	17.8182	42	5.09091
CEC-5 GFP(A)	5358	2465	46.006	1426	26.6144	1467	27.3796
CEC-7 GFP(A)	2089	799	38.248	607	29.057	683	32.6951
CEC-8 GFP(E)	5668	2621	46.2421	1361	24.012	1686	29.7459
CEC-10 GFP(A)	2036	1207	59.2829	545	26.7682	284	13.9489
UAD-2 GFP(A)	11057	5019	45.3921	2892	26.1554	3146	28.4526
SET-31 GFP(A)	1581	804	50.8539	521	32.9538	256	16.1923
CHD-3 SDQ3907(A)	6281	2041	32.4948	1674	26.6518	2566	40.8534
LET-418(A)	8634	3427	39.6919	2175	25.1911	3032	35.117
HPL-2(L3)	10451	6031	57.7074	2169	20.754	2251	21.5386
HPL-2(A)	9052	3042	33.6058	2228	24.6133	3782	41.7808
CEC-7 SDQ5413(A)	3924	2364	60.2446	880	22.4261	680	17.3293
CEC-7 SDQ5421(A)	5949	1647	27.6853	1169	19.6504	3133	52.6643
MRG-1(L4)	3489	493	14.1301	494	14.1588	2502	71.7111
ChIP-seq Sample name	Narrow peaks covering broad peaks %			Broad peaks covering narrow peaks %
CHD-1 GFP(A)	29.3578			98.5318
CHD-3 GFP(A)	50.9359			98.0282
CHD-7 GFP(A)	51.2526			61.5274
LET-418GFP(A)	49.435			96.0241
CEC-2 GFP(A)	55.6364			82.1604
CEC-5 GFP(A)	36.7301			100
CEC-7 GFP(A)	35.5024			93.184
CEC-8 GFP(E)	42.4793			96.0773
CEC-10 GFP(A)	23.9832			98.9147
UAD-2 GFP(A)	23.5443			99.7847
SET-31 GFP(A)	36.22			56.6863
CHD-3 SDQ3907(A)	61.8934			99.1084
LET-418(A)	64.509			99.2902
HPL-2(L3)	66.6794			98.8469
HPL-2(A)	66.9428			99.687
CEC-7 SDQ5413(A)	79.6178			66.2301
CEC-7 SDQ5421(A)	88.6929			94.6216
MRG-1(L4)	70.5242			99.9419
