# Supplementary material for: Systematic characterization of chromodomain proteins reveals an H3K9me1/2 reader regulating aging in C. elegans
Source: Nat Commun. 2023 Mar 6;14:1254. doi: 10.1038/s41467-023-36898-y (PMC9988841; doi:10.1038/s41467-023-36898-y)
Supplement: Supplementary file 6 — Supplementary Data 3 [file 41467_2023_36898_MOESM6_ESM.xlsx]

## Sheet: Supplementary Data 3
Supplementary Data 3. Information of the epigenetic regulatory network
Source	Target	Weight	Strength
CEC-7 SDQ5413(A)	MRG-1(L4)	0.218987	high
DVE-1(A)	HDA-1(A)	0.841899	high
H4K20me1(E)	SIN-3(L3)	0.568182	high
MET-2(A)	LET-418(A)	0.440091	high
CEC-10 GFP(A)	CEC-5 GFP(A)	0.793956	low
CEC-10 GFP(A)	CHD-1 GFP(A)	0.637363	low
CEC-10 GFP(A)	MET-2(A)	0.623626	low
CEC-10 GFP(A)	LET-418 GFP(A)	0.681319	low
CEC-5 GFP(A)	HPL-2(L3)	0.575992	low
CEC-5 GFP(A)	LET-418 GFP(A)	0.539413	low
CEC-7 GFP(A)	CHD-1 GFP(A)	0.769748	low
CEC-7 GFP(A)	LET-418 GFP(A)	0.815126	low
CEC-7 SDQ5413(A)	H3K36me2(L3)	0.137061	low
CEC-7 SDQ5413(A)	H3K79me2(E)	0.135667	low
CEC-7 SDQ5413(A)	HTZ-1(E)	0.115998	low
CEC-7 SDQ5421(A)	H3K36me2(L3)	0.165505	low
CEC-8 GFP(E)	CEC-5 GFP(A)	0.285519	low
CEC-8 GFP(E)	H3K27me1(E)	0.262022	low
CEC-8 GFP(E)	H3K9me1(E)	0.280601	low
CEC-8 GFP(E)	HPL-2(A)	0.310109	low
CEC-8 GFP(E)	HPL-2(L3)	0.422131	low
CEC-8 GFP(E)	LET-418(A)	0.340984	low
CHD-1 GFP(A)	CEC-5 GFP(A)	0.515652	low
CHD-1 GFP(A)	CHD-3 GFP(A)	0.528742	low
CHD-1 GFP(A)	HDA-1(A)	0.560615	low
CHD-1 GFP(A)	LET-418 GFP(A)	0.6642	low
CHD-3 GFP(A)	HDA-1(A)	0.798792	low
CHD-3 GFP(A)	NURF-1(L3)	0.623141	low
CHD-3(A)SDQ3907	H2AK5ac(A)	0.465522	low
CHD-3(A)SDQ3907	NURF-1(L3)	0.444245	low
CHD-7 GFP(A)	CEC-5 GFP(A)	0.502268	low
CHD-7 GFP(A)	CHD-1 GFP(A)	0.525599	low
CHD-7 GFP(A)	CHD-3 GFP(A)	0.458198	low
CHD-7 GFP(A)	HPL-2(L3)	0.436811	low
CHD-7 GFP(A)	LET-418 GFP(A)	0.522359	low
DPL-1(E)	EPC-1(L3)	0.669604	low
DPL-1(E)	H3K27ac(E)	0.651982	low
DPL-1(E)	H3K4me3(E)	0.677313	low
DPL-1(E)	NURF-1(L3)	0.796256	low
DVE-1(A)	CHD-3(A)SDQ3907	0.549607	low
DVE-1(A)	LET-418(A)	0.509993	low
DVE-1(A)	NURF-1(L3)	0.433619	low
EFL-1(E)	EPC-1(L3)	0.623362	low
EFL-1(E)	H3K27ac(E)	0.60262	low
EFL-1(E)	H3K4me3(E)	0.639738	low
EFL-1(E)	NURF-1(L3)	0.747817	low
EPC-1(L3)	H3K4me3(E)	0.652116	low
EPC-1(L3)	HDA-1(A)	0.724758	low
H2AK5ac(A)	H3K4me3(E)	0.342863	low
H2AK5ac(A)	NURF-1(L3)	0.349402	low
H3K18ac(E)	H3K27ac(E)	0.483043	low
H3K18ac(E)	H3K4me3(E)	0.435228	low
H3K18ac(E)	H4acTetra(L3)	0.393523	low
H3K27ac(E)	EPC-1(L3)	0.382216	low
H3K27ac(E)	NURF-1(L3)	0.446532	low
H3K27me1(E)	H3K18ac(E)	0.262894	low
H3K27me1(L3)	H3K27me1(E)	0.229451	low
H3K27me1(L3)	H3K36me1(A)	0.201776	low
H3K27me1(L3)	HPL-2(L3)	0.177819	low
H3K27me3(E)	CHD-7 GFP(A)	0.0908419	low
H3K27me3(E)	H3K9me1(E)	0.103693	low
H3K27me3(E)	H3K9me2(L1)	0.102068	low
H3K27me3(E)	H3K9me2(A)	0.0865583	low
H3K27me3(E)	LEM-2(E)	0.0874446	low
H3K27me3(A)	H3K9me1(E)	0.112636	low
H3K27me3(A)	H3K9me2(L1)	0.0947712	low
H3K36ac(L3)	HDA-1(A)	0.294894	low
H3K36me1(A)	H3K27me1(E)	0.245917	low
H3K36me1(A)	HPL-2(L3)	0.322088	low
H3K36me2(E)	H3S10ph(A)	0.179176	low
H3K36me2(L3)	HTZ-1(E)	0.197011	low
H3K36me2(L3)	LIN-61(A)	0.197011	low
H3K36me3(A)	H3K36me2(L3)	0.185437	low
H3K36me3(A)	H3S10ph(A)	0.153245	low
H3K36me3(A)	MRG-1(L4)	0.167868	low
H3K4me2(E)	EPC-1(L3)	0.356586	low
H3K4me2(E)	H2AK5ac(A)	0.371255	low
H3K4me2(E)	H3K4me2(L3)	0.389045	low
H3K4me2(E)	H3K4me3(E)	0.491885	low
H3K4me2(E)	NURF-1(L3)	0.371723	low
H3K4me2(L3)	EPC-1(L3)	0.52934	low
H3K4me2(L3)	H2AK5ac(A)	0.503374	low
H3K4me2(L3)	H3K4me3(E)	0.54631	low
H3K4me2(L3)	H3K9acS10ph(L3)	0.550808	low
H3K4me3(E)	NURF-1(L3)	0.411649	low
H3K4me3(A)	H3K4me3(E)	0.278211	low
H3K79me2(E)	H3K36me3(E)	0.25185	low
H3K79me2(E)	MRG-1(L4)	0.284004	low
H3K79me3(A)	H3K36me2(E)	0.154384	low
H3K79me3(A)	H3K36me2(L3)	0.20622	low
H3K79me3(A)	H3S10ph(A)	0.194613	low
H3K9acetyl(L3)	EPC-1(L3)	0.511275	low
H3K9acetyl(L3)	H2AK5ac(A)	0.504277	low
H3K9acetyl(L3)	H3K18ac(E)	0.449844	low
H3K9acetyl(L3)	H3K4me2(L3)	0.652799	low
H3K9acetyl(L3)	H3K4me3(E)	0.5521	low
H3K9acetyl(L3)	H3K4me3(A)	0.597978	low
H3K9acetyl(L3)	H3K9acS10ph(E)	0.566874	low
H3K9acetyl(L3)	H3K9acS10ph(L3)	0.57154	low
H3K9acetyl(L3)	H4acTetra(L3)	0.678849	low
H3K9acS10ph(E)	EPC-1(L3)	0.430623	low
H3K9acS10ph(E)	H2AK5ac(A)	0.446531	low
H3K9acS10ph(E)	H3K4me3(E)	0.619532	low
H3K9acS10ph(E)	H3K9acS10ph(L3)	0.414273	low
H3K9acS10ph(E)	H4acTetra(L3)	0.46266	low
H3K9acS10ph(E)	NURF-1(L3)	0.429297	low
H3K9acS10ph(L3)	NURF-1(L3)	0.63947	low
H3K9me1(E)	H3K18ac(E)	0.314048	low
H3K9me1(E)	H3K4me1(E)	0.332927	low
H3K9me1(E)	H3K4me2(E)	0.255786	low
H3K9me1(E)	HPL-2(L3)	0.291717	low
H3K9me1(L3)	H3K36me1(A)	0.343973	low
H3K9me1(L3)	H3K4me1(E)	0.339773	low
H3K9me1(L3)	H3K9me1(E)	0.322554	low
H3K9me1(L3)	HPL-2(L3)	0.375892	low
H3K9me2(L1)	LET-418(A)	0.219565	low
H3K9me2(A)	HPL-2(L3)	0.241346	low
H3K9me3(E)	H3K9me1(E)	0.156747	low
H3K9me3(E)	H3K9me2(L1)	0.129346	low
H3K9me3(E)	H3K9me2(A)	0.119918	low
H3K9me3(E)	UAD-2 GFP(A)	0.120801	low
H3K9me3(A)	H3K9me2(L1)	0.113366	low
H3K9me3(A)	H3S10ph(A)	0.120773	low
H3S10ph(A)	CEC-8 GFP(E)	0.201668	low
H3S10ph(A)	H3K36me1(A)	0.177757	low
H3S10ph(A)	H3K9me2(L1)	0.18165	low
H3S10ph(A)	H3K9me2(A)	0.200927	low
H4K8ac(A)	CEC-5 GFP(A)	0.361702	low
H4K8ac(A)	CEC-7 SDQ5413(A)	0.319149	low
H4K8ac(A)	CEC-7 SDQ5421(A)	0.308511	low
H4K8ac(A)	H3K36me2(L3)	0.340426	low
H4K8ac(A)	H3S10ph(A)	0.382979	low
HDA-1(E)	HDA-1(A)	0.658423	low
HDA-1(E)	NURF-1(L3)	0.704173	low
HPL-2(A)	LET-418(A)	0.288043	low
HTZ-1(E)	EPC-1(L3)	0.284667	low
HTZ-1(E)	H2AK5ac(A)	0.249	low
HTZ-1(E)	H3K27ac(E)	0.304667	low
HTZ-1(E)	H3K4me2(L3)	0.240167	low
HTZ-1(E)	H3K4me3(E)	0.288167	low
HTZ-1(E)	H3K9acS10ph(E)	0.249667	low
HTZ-1(E)	H3K9acS10ph(L3)	0.251333	low
HTZ-1(E)	NURF-1(L3)	0.322833	low
LEM-2(E)	H3K9me2(A)	0.0630631	low
LEM-2(E)	H3S10ph(A)	0.0945946	low
LEM-2(E)	H4K8ac(A)	0.0639341	low
LET-418(A)	HDA-1(A)	0.47231	low
LIN-35(E)	EPC-1(L3)	0.663609	low
LIN-35(E)	H3K4me3(E)	0.665647	low
LIN-35(E)	NURF-1(L3)	0.775739	low
LIN-54(E)	EPC-1(L3)	0.602041	low
LIN-54(E)	H3K27ac(E)	0.597403	low
LIN-54(E)	H3K4me3(E)	0.613173	low
LIN-54(E)	NURF-1(L3)	0.72449	low
LIN-61(A)	LET-418(A)	0.322721	low
LIN-9(E)	EPC-1(L3)	0.61127	low
LIN-9(E)	H3K27ac(E)	0.599809	low
LIN-9(E)	H3K4me3(E)	0.617956	low
LIN-9(E)	NURF-1(L3)	0.737345	low
LSY-12(L3)	DVE-1(A)	0.636888	low
LSY-12(L3)	HDA-1(A)	0.714697	low
LSY-12(L3)	RBR-2(L4)	0.661383	low
MEP-1(E)	HDA-1(A)	0.787845	low
MEP-1(E)	HDA-1(E)	0.799662	low
MEP-1(E)	NURF-1(L3)	0.749015	low
MET-2(A)	CEC-5 GFP(A)	0.257379	low
RBR-2(L4)	CHD-3 GFP(A)	0.666846	low
RBR-2(L4)	HDA-1(A)	0.901887	low
RBR-2(L4)	NURF-1(L3)	0.693801	low
SET-26(L4)	SET-9 & SET-26(L4)	0.906897	low
SET-31 GFP(A)	CEC-10 GFP(A)	0.358804	low
SET-31 GFP(A)	CEC-5 GFP(A)	0.483389	low
SET-31 GFP(A)	CEC-7 GFP(A)	0.320598	low
SET-31 GFP(A)	CHD-1 GFP(A)	0.385382	low
SET-31 GFP(A)	CHD-7 GFP(A)	0.38206	low
SET-31 GFP(A)	MET-2(A)	0.418605	low
SET-31 GFP(A)	UAD-2 GFP(A)	0.353821	low
SET-31 GFP(A)	LET-418 GFP(A)	0.403654	low
SET-9 & SET-26(L4)	EPC-1(L3)	0.76213	low
SET-9 & SET-26(L4)	HDA-1(A)	0.855621	low
SET-9 & SET-26(L4)	NURF-1(L3)	0.742012	low
SIN-3(L3)	H3K4me3(E)	0.146988	low
SIN-3(L3)	HDA-1(A)	0.152921	low
SIN-3(L3)	NURF-1(L3)	0.173895	low
UAD-2 GFP(A)	CEC-5 GFP(A)	0.218926	low
UAD-2 GFP(A)	CHD-7 GFP(A)	0.216297	low
UAD-2 GFP(A)	HPL-2(L3)	0.210289	low
UAD-2 GFP(A)	LIN-13(A)	0.274878	low
UAD-2 GFP(A)	MET-2(A)	0.223057	low
UAD-2 GFP(A)	LET-418 GFP(A)	0.208036	low
LET-418 GFP(A)	HDA-1(A)	0.674348	low
CEC-7 SDQ5413(A)	CEC-7 SDQ5421(A)	0.376267	high
CEC-7 SDQ5413(A)	H3K36me3(E)	0.242512	high
CEC-7 SDQ5413(A)	H3K36me3(A)	0.216151	high
CEC-7 SDQ5413(A)	H3K79me3(A)	0.195371	high
CEC-7 SDQ5413(A)	H3S10ph(A)	0.202309	high
CEC-8 GFP(E)	H3K9me2(L1)	0.393939	high
CEC-8 GFP(E)	H3K9me2(A)	0.357551	high
CEC-8 GFP(E)	LIN-13(A)	0.341906	high
H3K27me3(E)	H3K27me3(A)	0.443596	high
H3K27me3(E)	H3K9me3(E)	0.413965	high
H3K27me3(E)	H3K9me3(A)	0.421626	high
H3K27me3(A)	H3K9me3(E)	0.293	high
H3K27me3(A)	H3K9me3(A)	0.277345	high
H3K9me1(E)	H3K27me1(E)	0.390551	high
H3K9me2(L1)	H3K9me2(A)	0.404002	high
H3K9me2(L1)	LIN-13(A)	0.415786	high
H3K9me2(A)	LIN-13(A)	0.314518	high
H3K9me3(E)	H3K9me3(A)	0.560297	high
HPL-2(A)	LIN-13(A)	0.353825	high
HPL-2(A)	MET-2(A)	0.418714	high
LEM-2(E)	H3K9me3(E)	0.138005	high
LEM-2(E)	H3K9me3(A)	0.159385	high
LIN-13(A)	HPL-2(L3)	0.396678	high
LIN-13(A)	LET-418(A)	0.35413	high
LIN-13(A)	MET-2(A)	0.479702	high
LIN-61(A)	HPL-2(L3)	0.415131	high
LIN-61(A)	LIN-13(A)	0.338684	high
LIN-61(A)	MET-2(A)	0.439832	high
MET-2(A)	H3K9me2(L1)	0.360058	high
MET-2(A)	HPL-2(L3)	0.469782	high
CEC-7 SDQ5413(A)	H3K36me2(E)	0.167718	low
CEC-7 SDQ5421(A)	H3K36me2(E)	0.16432	low
CEC-7 SDQ5421(A)	H3K36me3(E)	0.198708	low
CEC-7 SDQ5421(A)	H3K36me3(A)	0.176945	low
CEC-7 SDQ5421(A)	H3K79me3(A)	0.177248	low
CEC-7 SDQ5421(A)	H3S10ph(A)	0.184522	low
CEC-7 SDQ5421(A)	MRG-1(L4)	0.218817	low
CEC-8 GFP(E)	H3K36me1(A)	0.267085	low
CEC-8 GFP(E)	LIN-61(A)	0.28914	low
CEC-8 GFP(E)	MET-2(A)	0.332803	low
CHD-3 GFP(A)	LET-418 GFP(A)	0.654176	low
CHD-3(A)SDQ3907	H3K36ac(L3)	0.358481	low
CHD-3(A)SDQ3907	HDA-1(A)	0.526979	low
CHD-3(A)SDQ3907	LET-418(A)	0.451407	low
DPL-1(E)	EFL-1(E)	0.899657	low
DPL-1(E)	LIN-35(E)	0.868399	low
DPL-1(E)	LIN-54(E)	0.862806	low
DPL-1(E)	LIN-9(E)	0.861615	low
EFL-1(E)	LIN-35(E)	0.834639	low
EFL-1(E)	LIN-54(E)	0.88177	low
EFL-1(E)	LIN-9(E)	0.875011	low
EPC-1(L3)	NURF-1(L3)	0.645761	low
H2AK5ac(A)	H4acTetra(L3)	0.473886	low
H3K18ac(E)	H3K4me2(E)	0.456265	low
H3K18ac(E)	H3K9acS10ph(E)	0.589685	low
H3K27ac(E)	H3K4me2(E)	0.464775	low
H3K27ac(E)	H3K4me3(E)	0.478331	low
H3K27ac(E)	H3K9acS10ph(E)	0.51058	low
H3K27me1(L3)	H3K9me1(L3)	0.333703	low
H3K27me3(E)	UAD-2 GFP(A)	0.185387	low
H3K27me3(A)	UAD-2 GFP(A)	0.203947	low
H3K36me1(A)	H3K36me2(L3)	0.324757	low
H3K36me1(A)	H3K9me1(E)	0.269387	low
H3K36me1(A)	H3K9me2(L1)	0.250957	low
H3K36me1(A)	H3K9me2(A)	0.224966	low
H3K36me1(A)	LIN-13(A)	0.215372	low
H3K36me1(A)	LIN-61(A)	0.250911	low
H3K36me2(E)	H3K36me2(L3)	0.188668	low
H3K36me2(L3)	H3S10ph(A)	0.232692	low
H3K36me3(E)	H3K36me3(A)	0.217269	low
H3K36me3(E)	H3K79me3(A)	0.170303	low
H3K36me3(E)	MRG-1(L4)	0.253186	low
H3K36me3(A)	H3K79me3(A)	0.153192	low
H3K4me2(E)	H3K9acS10ph(E)	0.524295	low
H3K4me2(L3)	H3K4me3(A)	0.412693	low
H3K4me2(L3)	H3K9acS10ph(E)	0.462983	low
H3K4me2(L3)	H4acTetra(L3)	0.532073	low
H3K79me2(E)	H3K79me3(A)	0.211906	low
H3K79me3(A)	MRG-1(L4)	0.228079	low
H3K9acS10ph(L3)	H4acTetra(L3)	0.607204	low
H3K9me1(E)	H3K9me2(L1)	0.220122	low
H3K9me2(L1)	HPL-2(A)	0.303635	low
H3K9me2(L1)	HPL-2(L3)	0.342849	low
H3K9me2(L1)	LIN-61(A)	0.289934	low
H3K9me2(A)	HPL-2(A)	0.238441	low
H3K9me2(A)	LIN-61(A)	0.253927	low
H3K9me2(A)	MET-2(A)	0.299214	low
HDA-1(A)	NURF-1(L3)	0.532654	low
HPL-2(A)	HPL-2(L3)	0.384107	low
HPL-2(A)	LIN-61(A)	0.344891	low
HPL-2(L3)	LET-418(A)	0.439543	low
LIN-35(E)	LIN-54(E)	0.833418	low
LIN-35(E)	LIN-9(E)	0.841412	low
LIN-54(E)	LIN-9(E)	0.915482	low
