# Supplementary material for: Systematic characterization of chromodomain proteins reveals an H3K9me1/2 reader regulating aging in C. elegans
Source: Nat Commun. 2023 Mar 6;14:1254. doi: 10.1038/s41467-023-36898-y (PMC9988841; doi:10.1038/s41467-023-36898-y)
Supplement: Supplementary file 7 — Supplementary Data 4 [file 41467_2023_36898_MOESM7_ESM.xlsx]

## Sheet: Supplementary Data 4
Supplementary Data 4. List of genes used in the candidate-based RNAi screening
Gene	The original location in the RNAi library
ent-1	IV-6O23
lin-59	I-1H05
usp-5	I-2J12
F57B10.3	I-3M13
sin-3	I-4K03
hda-3	I-6A01
tsn-1	II-3P02
rpy-1	II-5M07
rpn-12	II-7N16
lin-9	-
ptr-2	I-1J07
let-526	I-2K04
mei-2	I-3O07
C17E4.6	I-4L15
uba-2	I-6B15
pho-1	II-4E10
hda-2	II-5N08
trr-1	II-7N20
tbp-1	-
met-1	I-1J10
lin-35	I-2N15
dcp-66	I-3P21
T08G11.1	I-4M06
hmg-20	I-6I04
cec-9	II-4H09
arp-6	II-5N16
sop-2	II-8A20
nsf-1	I-3H12
cogc-5	I-1L02
ekl-1	I-3B03
gei-17	I-4D09
gei-11	I-4O04
mys-2	I-7G17
set-4	II-4N19
stc-1	II-6A08
jmjd-1.1	II-8C07
cpar-1	-
smo-1	I-1O13
npp-12	I-3G15
rba-1	I-4D12
smn-1	I-4P11
set-10	I-7M22
egl-27	II-5A24
mex-4	II-6H13
lin-38	II-8D16
set-5	V-9L05
C41D11.4	I-1P16
lin-61	I-3H09
lin-53	I-4D14
C35E7.8	I-5B05
vig-1	II-1H10
ZK1127.3	II-5I08
zfp-2	II-6H14
set-24	II-8K19
set-19	X-3K15
eri-7	I-1P22
adr-1	I-3H12
mel-26	I-4D17
set-18	I-5G16
F29A7.6	II-2B24
cin-4	II-5I16
ttll-12	II-6N07
RPB-11	II-9A23
set-12	X-4A23
xnp-1	I-2E05
drh-3	I-3H24
mys-4	I-4G21
rpn-10	I-5M08
set-11	II-2P13
tcer-1	II-5I20
set-17	II-6O20
Y23H5A.3	I-1G14
slx-1	I-2G04
suro-1	I-3L06
rsd-6	I-4I05
blmp-1	I-5O13
athp-2	II-3D22
cec-3	II-5J06
set-14	II-7D01
rpn-12	II-7N16
trr-1	II-7N20
sop-2	II-8A20
jmjd-1.1	II-8C07
lin-38	II-8D16
set-24	II-8K19
RPB-11	II-9A23
W03H9.1	II-9E03
nurf-1	II-9K09
arp-1	II-9M10
attf-3	III-1C03
GEI-4	III-1I13
tftc-5	III-2A21
ntl-9	III-2F21
set-2	III-2H09
mel-28	III-2M22
swsn-5	III-2O05
rbm-26	III-3A15
lin-37	III-3B08
F37A4.1	III-3F03
dpff-1	III-3I19
adr-2	III-3J14
T07E3.3	III-3L01
mel-32	III-3M14
set-1	III-3O08
lin-36	III-4A10
cec-1	III-4B19
flt-1	III-4E11
tag-250	III-4M17
zfp-1	III-4P17
cbp-1	-
hpl-2	III-5B02
lin-52	III-5C24
athp-1	III-5F02
M03C11.3	III-5H03
exos-1	III-5H16
Y48A6B.7	III-5H20
set-3	III-5M21
ACT-5	III-6D08
set-16	III-6D12
set-25	III-6H17
epc-1	III-6I14
cec-7	III-6O04
phf-15	III-7O11
swsn-3	III-7I06
cec-2	IV-1I16
F53H1.4	IV-1O04
set-15	IV-2B07
htz-1	-
jmjd-1.2	IV-2I24
ubc-9	IV-2K06
cec-6	IV-2L08
cec-4	IV-3F24
ruvb-2	IV-3M02
hmg-5	IV-3J06
cec-5	IV-3H08
rad-26	IV-4F09
nap-1	IV-4C14
T26A8.4	IV-4E14
lin-49	IV-4I16
rbr-2	-
gtbp-1	IV-5G18
pyp-1	IV-5M21
swsn-4	IV-5N06
ccr-4	IV-6H03
gfl-1	IV-6K13
lin-54	IV-7E09
B0513.5	IV-7G24
cfp-1	IV-7M02
set-23	IV-8B11
lsy-13	IV-8E05
athp-3	IV-8G21
mex-2	V-11G22
prmt-1	V-12N08
sumv-2	V-3B24
lin-40	V-3C14
TAM-1	V-4A07
CD4.7	V-4G10
mys-1	V-5I09
fat-7	V-5K17
phf-30	V-6C23
ruvb-1	V-6P06
set-22	V-7A12
hda-11	V-7C24
T11F9.7	V-7F12
ACT-3	V-7H05
ACT-2	V-7H07
hda-4	X-7B21
hpl-1	X-6O19
set-8	X-6G14
chd-3	X-6G01
phf-33	X-6A10
set-6	X-5P23
phf-31	X-5M17
apa-2	X-4N15
nra-3	X-4L16
phf-34	X-4L04
adt-2	X-3N18
set-20	X-3K17
EGL-13	-
pdi-2	X-2P15
set-30	X-2L10
dpy-23	X-2L07
C43H6.4	X-1H22
hda-1	V-9F11
dpy-30	V-8M17
ACT-1	V-7H09
dpy-28	III-5B22
capg-1	I-3D12
capg-2	V-8A10
dpy-27	III-1L16
kle-2	III-4M11
ama-1	IV-2M19
efl-1	V-11G22
smc-4	III-2E18
mdt-15	III-3E17
pha-4	V-13O01
dve-1	X-1C09
mrg-1	-
sun-1	-
mep-1	-
isw-1	-
mes-2	-
mes-3	-
mes-4	-
mes-6	-
cec-8	-
let-418	-
met-2	-
set-9	-
chd-1	-
chd-7	-
scc-2	-
lsy-12	-
lem-2	-
dpy-26	-
dpl-1	-
hcp-6	-
