# Supplementary material for: Systematic characterization of chromodomain proteins reveals an H3K9me1/2 reader regulating aging in C. elegans
Source: Nat Commun. 2023 Mar 6;14:1254. doi: 10.1038/s41467-023-36898-y (PMC9988841; doi:10.1038/s41467-023-36898-y)
Supplement: Supplementary file 9 — Source Data [file 41467_2023_36898_MOESM9_ESM.xlsx]

## Sheet: Figure 1d
Figure 1d	Total intensity of the area
	CEC2				CEC5				CEC7				CEC8				CEC10				CHD1				CHD3				CHD7				HERI1				LET418				SET31				UAD2
	#1	#2	#3	#4	#1	#2	#3	#4	#1	#2	#3	#4	#1	#2	#3	#4	#1	#2	#3	#4	#1	#2	#3	#4	#1	#2	#3	#4	#1	#2	#3	#4	#1	#2	#3	#4	#1	#2	#3	#4	#1	#2	#3	#4	#1	#2	#3	#4
Mitotic region	0	0.126	18.73	0	113.916	125.721	109.596	121.785	51.471	43.498	47.184	58.502	0.286	0	0.006	0	47.551	48.668	49.099	49.854	21.395	23.026	17.112	26.381	0	0	0	0	0.041	0.175	1.98	0.26	6.043	10.998	10.428	28.094	20.25	25.835	33.483	31.111	42.925	40.482	46.431	41.66	31.422	24.399	13.902	15.171
Transition zone	0.116	7.874	25.652	0.373	92.609	119.717	111.819	102.234	25.967	28.079	21.784	23.511	0	1.363	0	0	56.347	51.957	51.866	51.3	27.555	28.65	32.492	32.003	0	0	0.174	0.012	0.081	0	1.534	3.955	6.097	18.481	12.974	22.48	30.848	38.747	34.879	35.256	34.747	30.942	32.543	32.106	30.067	25.655	24.376	9.544
Pachytene	15.352	21.677	28.214	13.921	58.54	85.928	63.495	67.391	29.442	31.788	27.9	32.694	0	1.035	0	0	55.46	55.433	52.952	52.731	15.218	28.27	26.188	33.158	0	2.544	0	1.203	0.041	4.215	20.088	1.814	25.068	18.933	21.619	1.302	61.639	51.141	53.96	62.434	23.24	14.451	25.303	3.539	0.973	0.175	0.017	0.91
Diplotene	20.615	27.952	19.641	21.889	51.073	40.236	51.016	32.808	33.601	35.323	24.683	33.421	0.801	0	2.715	0	42.687	47.687	41.186	43.505	2.174	8.375	3.511	9.732	5.254	22.265	3.61	19.844	22.874	15.518	24.462	14.779	0.052	0.006	2.436	0.131	42.54	67.192	46.488	46.777	9.843	2.116	11.136	5.452	0	0	0.006	0.158
Oocyte	19.682	18.73	30.009	28.343	43.671	51.903	40.894	39.213	43.237	38.297	48.232	36.656	10.152	0.291	4.563	1.328	41.306	40.228	35.063	32.75	4.972	22.208	4.508	25.035	19.348	22.069	9.599	31.624	27.678	28.796	21.87	31.579	24.615	11.442	9.881	7.717	60.967	34.531	45.851	49.6	1.491	11.295	3.212	5.934	0.552	0.758	0	0.709

## Sheet: Figure 6c
Figure 6c	input H3K9me0 H3K9me1

## Sheet: Figure 6d
Figure 6d	input H3K9me2 H3K9me3

## Sheet: Figure 6e
Figure 6e	input H3K27me0 H3K27me3

## Sheet: Figure 6f
Figure 6f	input no-peptides

## Sheet: Figure 7h, 7i
Figure 7h, 7i		Replicate#1		Lifespan(Days)
		#1	#2	#3	#4	#5	#6	#7	#8	#9	#10	#11	#12	#13	#14	#15	#16	#17	#18	#19	#20	#21	#22	#23	#24	#25	#26	#27	#28	#29	#30	#31	#32	#33	#34	#35	#36	#37	#38	#39	#40	#41	#42	#43	#44	#45	#46	#47	#48
	N2	13	13	13	14	15	15	15	16	16	16	16	16	16	17	17	17	17	17	18	18	18	18	18	18	18	19	19	19	19	19	19	19	20	20	20	20	20	20	21	21	21	22	22	22	22	22	22	22
	cec-5(ust240)	11	12	12	13	13	13	13	13	13	13	13	13	14	14	14	14	14	14	14	14	14	14	14	14	15	15	15	15	15	15	15	15	16	16	16	16	16	16	16	16	16	16	16	16	16	17	17	18
	cec-5(ust283)	9	12	12	12	13	13	14	14	14	14	14	14	14	14	14	14	14	15	15	15	16	16	16	17	17	17	17	18	18	18	18	18	19	19	19	19	19	19	20	20	20	20	20	20	20	21	22	22
	met-2	11	11	12	12	12	13	13	13	13	13	13	13	13	13	15	15	15	16	16	16	17	18	18	19	21	23	23
	daf-16	9	12	12	12	13	13	13	13	13	13	13	13	13	13	14	14	14	14	14	14	15	15	15	15	15	15	15	15	15	15	15	16	16	16	16	16	16	16	16	16	16	16	16	16	16	16	17	17
[truncated: 24 more columns]

## Sheet: Supplementary Figure 2c
Supplementary Figure 2c	Brood size
		#1	#2	#3	#4	#5	#6	#7	#8	#9	#10	#11	#12	#13	#14	#15	#16	#17	#18
	WT	291	257	295	210	252	248	246	220	207	198	250	196	216	164
	cec-5(ust240)	174	204	177	222	228	201	189	208	220	207	226	163	187	181	230	168	172	157
	cec-8(ust234)	217	190	245	234	187	236	208	181	198	245	219	196	183	179	173	183
	cec-10(ust273)	181	239	202	181	252	185	180	163
	chd-1(ok2798)	205	186	163	172	123	202	187	161	210	154	208	173	209	180	183
	chd-3(eh4)	232	171	229	168	200	164	214	171	182	200	210	221	209	137	205
	chd-7(gk290)	114	103	76	151	113	115	56	39	130
	set-31(ok1482)	199	219	192	212	177	115	196	203	166	196	170	133	200	192	150

## Sheet: Supplementary Figure 20d
Supplementary Figure 20d		Relative amount of RNA quantified by RT-qPCR
		eft-3	18S #1	18S #2	18S #3	5.8S	26S #1	26S #2	26S #3
	met-2	1	0.968171	0.880666	0.759611	1.32869	1.15669	1.10701	0.395021
		1	0.878633	0.913831	1.15936	0.63581	1.03049	0.965936	0.941696
		1	1.02811	1.16205	1.30737	1.01866	1.30435	1.09429	1.04006
	cec-5(ust240)	1	1.1487	1.03049	0.653685	1.03766	1.18646	1.23971	0.394109
		1	0.770215	1.04006	0.754364	0.728668	1.13027	0.981686	0.7457
		1	0.854607	0.963707	1.03526	0.812252	0.899171	1.11729	1.01866
	cec-5(ust283)	1	1.00231	0.83702	0.946058	0.713672	0.913831	0.862542	0.63581
		1	1.0163	1.10445	0.903335	1.23971	1.12246	1.09177	0.95705
		1	0.888843	0.870551	1.09682	1.22547	1.09682	0.866537	1.00463

## Sheet: Supplementary Figure 20e
Supplementary Figure 20e		Relative amount of RNA quantified by RT-qPCR
		eft-3	pre #1	pre #2	pre #3	pre #4
	met-2	1	1.28343	1.56193	1.32869	1.64338
		1	0.97041	1.17555	1.18372	1.44727
		1	1.05214	1.04006	1.19748	0.76313
	cec-5(ust240)	1	1.76949	2.24492	2.02792	2.19365
		1	0.972655	1.36604	1.20303	1.46409
		1	1.76949	1.87471	1.39474	2.2974
	cec-5(ust283)	1	1.25411	1.54043	1.30435	1.46747
		1	1.34102	1.32256	1.1355	1.61328
		1	1.2086	1.21139	0.968171	1.76133

## Sheet: Supplementary Figure 21a, 21c
Figure 21a, 21c		Replicate#2		Lifespan(Days)
		#1	#2	#3	#4	#5	#6	#7	#8	#9	#10	#11	#12	#13	#14	#15	#16	#17	#18	#19	#20	#21	#22	#23	#24	#25	#26	#27	#28	#29	#30	#31	#32	#33	#34	#35	#36	#37	#38	#39	#40	#41	#42	#43	#44	#45	#46	#47	#48
	N2	12	13	14	15	15	15	15	15	15	15	15	15	16	16	16	16	16	16	16	17	17	17	17	17	17	17	17	17	18	18	18	18	18	18	18	18	18	18	18	18	19	19	19	19	19	19	19	19
	cec-5(ust240)	9	9	10	11	12	12	12	12	12	12	13	13	13	13	13	13	14	14	14	14	14	14	14	14	14	14	15	15	15	15	15	16	16	16	16	16	17	17	17	18	18	18	18	18	19	19	20	20
	cec-5(ust283)	9	10	12	12	13	13	13	13	13	13	13	13	14	14	14	14	14	14	14	15	15	15	15	15	15	15	15	15	15	15	15	15	15	15	15	15	15	15	16	16	16	16	16	16	16	17	17	17
	met-2	9	9	9	10	12	13	13	13	13	13	13	13	14	14	14	14	15	15	15	15	15	15	15	15	15	15	15	15	15	15	15	15	15	15	15	15	15	16	16	16	16	16	16	16	16	17	17	17
	daf-16	10	10	10	11	11	13	13	13	13	13	13	13	14	14	14	14	14	14	14	14	14	14	14	14	14	14	14	14	14	14	14	15	15	15	15	15	15	15	15	15	15	15	15	15	15	16	16	16
[truncated: 40 more columns]

[truncated: 1 more sheets: Supplementary Figure 21b, 21d]
